# Supplementary material for: Enhanced Enzyme Reuse through the Bioconjugation of L-Asparaginase and Silica-Based Supported Ionic Liquid-like Phase Materials
Source: Molecules. 2022 Jan 29;27(3):929. doi: 10.3390/molecules27030929 (PMC8838661; doi:10.3390/molecules27030929)
Supplement: Supplementary file 1 [file molecules-27-00929-s001.zip]

Archive with 1 entries (1 files):
- molecules-1547126-supplementary.pdf
